# Supplementary material for: Ultra-Fine Ruthenium Oxide Quantum Dots/Reduced Graphene Oxide Composite as Electrodes for High-Performance Supercapacitors
Source: Nanomaterials (Basel). 2022 Apr 4;12(7):1210. doi: 10.3390/nano12071210 (PMC9000793; doi:10.3390/nano12071210)
Supplement: Supplementary file 1 [file nanomaterials-12-01210-s001.zip]

Archive with 1 entries (1 files):
- nanomaterials-1635398-supplementary.pdf
